# Supplementary material for: Point Prevalence Survey of Antibiotic Use in Latin American Hospitals: 2022–2023
Source: Antibiotics (Basel). 2025 Oct 27;14(11):1078. doi: 10.3390/antibiotics14111078 (PMC13420492; doi:10.3390/antibiotics14111078)
Supplement: Supplementary file 1 [file antibiotics-14-01078-s001.zip]

Archive with 1 entries (1 files):
- antibiotics-3912915-supplementary.pdf
